# Supplementary material for: Child-centred care in practice: strengthening the right to play in public hospitals in Chile
Source: Front Health Serv. 2026 Jun 22;6:1824874. doi: 10.3389/frhs.2026.1824874 (PMC13348202; doi:10.3389/frhs.2026.1824874)
Supplement: Supplementary file 2 [file Table2.xlsx]

## Sheet: Hoja1
Hospital		Child-friendly Hospital		Hospital in a vulnerable zone	Hospital in Araucanía Region	Hospital in Arica y Tarapacá region
		Hospital school	Playground in Psychiatry service	Play park	Playroom for Children and Adolescent in Mental Health and Psychiatry Inpatient Service	Sensory stimulation room
Intended users		It is aimed at groups of diverse gender and age; no particular distinction is observed.	For the most part, the materials are for ages up to 10, in the observer’s judgment. In terms of gender, it is considered to offer varied options for different preferences. Some items—such as the little patio house, which could be seen as feminine—have also been observed being used by boys, so there is no major limitation in that respect.	Primarily aimed at younger ages (approx. 5–10). The metal playground equipment and the wooden house are geared toward younger patients, since they are fairly small; an adolescent over 14 (with average height for their age) would have trouble using them appropriately. In addition, there is a metal bar that children and adolescents (especially those with serious illness) can hardly use, because it …	No gender distinctions are observed, and this room does have a large amount of material for children of all ages—especially older children and adolescents—not only early childhood as in other hospital spaces.	There are materials, books, and toys for children of different ages. However, the room is used mainly at the discretion of the educator in charge, and she works with children ages 0 to 4, so older children have little opportunity to use it. Older children engage with the hospital classroom teachers, who mainly visit children in their rooms.
What is available?	Décor	The room’s décor and overall atmosphere are colorful and eye-catching, with multiple corners that invite different activities—such as reading or drawing—depending on the materials available. The walls display decorations and drawings made by the children and adolescents.	It is an outdoor area, so it has little décor. In the photos there is a colorful mural with botanical motifs and motivational phrases.	It is an open, outdoor space, so the look of the area is shaped more by the presence of trees and playground equipment than by child-focused décor.	The floor is made of beige tiles and the walls are cream-colored, plus one wall with a mural of a hot-air-balloon landscape and a wooden wall, like the ceiling. Children’s crafts are also displayed on the walls.	The space is designed to foster creativity and the sensory development of children; it is equipped with a variety of toys, playful materials, and resources, including stories and board books aimed at sensory stimulation. While the décor reflects some child interests, the main area presents visual and sensory overload due to the large number of toys—some without adequate storage—which could lead t…
	Free play	The room was not observed in use, but given its equipment, it could be a good space for free play.	This space—both within Building H and in the hospital more generally—is clearly set up for children’s free play. While the materials are not necessarily diverse, children (without distinctions of gender or age) were observed using it as a space for play and fun.	The layout of the equipment allows children to play freely (trampoline area).	Children were not observed using the space, but based on the room’s equipment—TV, video games, ping-pong table, foosball, board games, etc.—it can be inferred that children and adolescents can freely use the materials to play.	There are few opportunities for free play, because the room is managed by an educator who supervises the children. Free play may occur in children’s rooms when toys are taken there.
	Guided play	Because this is a school, there are probably instances of guided play.	No guided play was observed in this space.	Play organized by the hospital clowns (Sonrisólogos). They carry out different activities with therapeutic purposes. Although most games are organized and facilitated by staff, children and adolescents can also modify the games and decide whether or not they want to take part.	Although it was not observed at the time, this is a space where activities guided by hospital staff are sometimes held.	The room lends itself more to guided play, since children only use it under educators’ supervision. Given the room’s size and how it is used, there are no opportunities for children to play with other children.
	Play with families	It was not observed in use, but it most likely is not a space for play with families.	Although it was not observed, given its location it may be a space where families play together.	Play between patients and their families is observed.	Nothing is observed or mentioned about play with families, but it could potentially take place there.	The room is not set up for children to play with their families, but caregivers can request toys to play with children in their rooms.
	Light/temperature	The room has two air-conditioning units that were turned off at the time of observation. Thanks to the large window and skylight, some natural light comes in, but the main lighting is artificial, controlled by two different switches: one for a dim warm light and another with much stronger warm bulbs that illuminate the entire room.	It is an outdoor space, so temperature and light depend on the weather.	It is an outdoor space, so it would not be suitable for use on rainy days, very cold days, or after dark.	The place has natural light and its own climate control.	The windows have a film that gives them a transparent gray tint, which blocks natural light. It does not have its own climate control, only the hallway’s.
Factors that limit play	Space-related	You have to ask for directions to get there.	Play yard, Building H, corresponding to the Psychology and Psychiatry unit, is located at the end of the left-hand path from the hospital’s main entrance. There is no map or directions at the hospital entrance, so you have to ask a guard at the entrance. Children with reduced mobility would have some difficulty entering.	Lack of signage indicating the location—far from the main hospital area—especially makes wheelchair access difficult. The dirt paths are relatively smooth (one made with pavers/caps, another with gravel) but narrow. People using wheelchairs can access the space, although (especially younger children or those with greater mobility difficulties) some may need help moving around—so it is not very ea…	None found.	From the outside it does not stand out from other rooms, since all doors look the same and this one has no décor or signage to distinguish it. What is visible are papers posted with the contacts for the educators who use the space, plus a small sign that says “stimulation room.”
	Equipment-related	Although the room is fairly spacious and stores a large amount of toys and recreational materials, because there are so many materials, shelves, and pieces of furniture, the space can feel somewhat tight depending on the activities planned. The room does not seem to have space for activities requiring more movement, but for that you can use the patio next to the main entrance.	The space does not have much equipment—only a little house and some tables. It could include games or activities for older children.	Furniture is designed for children ages 5 to 10. Play materials are not freely available; they must be requested at an office, and this is not indicated anywhere.	The equipment does not present a limitation either.	The main limitation is how the room is used. The room’s equipment itself is a positive aspect.
	Other observations			Although the space is intended for patients, it seems to be used most by healthcare staff (for lunch). This creates some segmentation of the space, since there are picnic tables that divide the area (interrupting the space) and make mobility harder. 2:00 p.m.: few children were observed; most people were healthcare staff.		The room is not freely accessible; its use is limited according to what the educators need to do in their work with children, depending on the age group. Rocío is responsible for infants ages 0–4, so she organizes how the room is used together with each child she works with. Meanwhile, the hospital classroom educators focus on going to patients’ rooms, so they almost never use the sensory stimula…
Factors that facilitate play	Space-related	The room appears equipped both for free play and for educational and/or playful activities. Because the space is organized and divided into different “stations” and activities, it offers children and adolescents a wide range of options when playing, and provides well-equipped areas for each activity.	It is an outdoor space, which can offer children a break from the hospital environment.	Outdoor space → problems in winter; useful in warm seasons. The temperature is quite pleasant; there are many native trees that provide shaded areas.	The space is large, has natural light, and has its own climate control.	The room offers a good assortment of games and materials for children of all ages.
	Equipment-related	The place offers multiple activities for play and recreation: it has various instruments, such as a set of guitars and, in the middle of the room, a piano, as well as a large speaker. Upon entering the room, on the right you see a large bookshelf, about 2 meters tall, full of a wide variety of books—from storybooks for young children to educational books on different topics. Next to it are basket…	The space has little equipment, which can also be an opportunity for children to exercise their imagination (it is the only place where it is mentioned that children play role-playing games).	There is a stuffed toy/puppet that encourages children and adolescents to be creative and express emotions. They tell it their secrets/thoughts, and it invites them to appropriate it—i.e., children add one of their own objects to the puppet (a clip, scarf, necklaces, etc.) when they return it.	The best part of the room is the equipment, which includes materials for adolescents, such as a ping-pong table, video games, and foosball.	The room has a rubber mat for physical therapy exercises, but it also allows children to play on the floor. There is also a table with two small chairs and open shelves with toys at a height accessible to children.
	Other observations (from the full document)	The school seems like a very pleasant and well-equipped place for play, especially because it has materials for all ages. It would be necessary to find out whether children can actually play freely in the space or whether all activities are controlled by educators.	The space is considered physically safe and supportive of play as a free and creative activity. The limited equipment invites children to engage in role play. Children can also bring toys from other parts of the hospital out to the patio.	It is an open space, with the advantage of offering an environment different from the hospital setting, providing different stimuli and opportunities for free play.	This is a space that stands out for its equipment geared toward older children and adolescents. It also offers different options for free-play activities. It remains to be seen how the room is used, since an adult is in charge of supervising it. It is necessary to know how available it is for children and adolescents.
Child–adult relationships		None were observed at the time of the visit, but since it is a school, educators likely direct children’s activities, with spaces for free play.	Children were observed playing in the yard and calling their caregivers to play with them outside. This is possible because it is a yard next to a waiting room.	Games led by the smile therapists (sonrisólogos) staff. Play between the patient and their family members. In general, adults are the ones who direct and/or facilitate play. No interaction or play between different patients was observed. Space used for interventions between patient/doctor or caregiver/doctor.	None were observed, but it is noted that activities are sometimes organized by hospital professionals.	Children’s use of the room and its materials is mediated and led by adults—either the educators or the caregivers who can request toys for their children.
Play characterization	Control	Not recorded	Not recorded	For the most part, adults are the ones who facilitate play; children can create their own rules.	Not recorded	Play is mostly directed and controlled by adults, who set the activities and supervise how they unfold. In some cases, adults facilitate the child’s exploration of a toy or activity, but always under guidance and control.
	Choice	Not recorded	Not recorded	A central activity is carried out; however, there is the option to do a different game or request books or toys. Likewise, children and adolescents have the opportunity to modify the game and create their own.	Most of the available games require more than one player—for example, the game tables (foosball, ping-pong) or board games—but there are other possibilities for individual play, such as game consoles, music, crafts, etc. Because it is a free-use room, the kind of play most encouraged is free play, except for occasional activities organized in advance by hospital staff.	Choice is limited to the toys that educators consider appropriate for the child, although in some cases they consult the child’s preferences through caregivers. Children do not usually propose their own games, since activities have a therapeutic or educational focus.
	Voluntariness	Not recorded	Not recorded	It is voluntary; children and adolescents can leave the activity or choose not to participate.	Not recorded	Participation in play is voluntary, and children can leave if they wish, although staff try to encourage their interest and participation.
	Purpose	Not recorded	Not recorded	Purpose of play: therapeutic; expression of emotions.	Not recorded	Play has a mainly therapeutic or educational purpose, aimed at the child’s sensory, motor, or cognitive development. Although it also seeks to be entertaining, fun is not the primary goal.
